# Supplementary material for: A new species of Diochus from Baltic amber (Coleoptera, Staphylinidae, Diochini)
Source: Zookeys. 2011 Oct 19;(138):65–73. doi: 10.3897/zookeys.138.1896 (PMC3208521; doi:10.3897/zookeys.138.1896)
Supplement: XML Treatment for Diochus electrus [file zookeys.138.1896-treatment1.xml]

<!DOCTYPE tp:taxon-treatment
  PUBLIC "-//TaxonX//DTD Taxonomic Treatment Publishing DTD v0 20100105//EN" "tax-treatment-NSO.dtd">
<tp:taxon-treatment xmlns:tp="http://www.plazi.org/taxpub"><tp:treatment-meta><mixed-citation publication-type="journal"><person-group><name><surname>Chatzimanolis</surname><given-names>Stylianos</given-names></name><name><surname>Engel</surname><given-names>Michael S.</given-names></name></person-group><article-title>A new species of <italic>Diochus</italic> from Baltic amber (Coleoptera, Staphylinidae, Diochini)</article-title><source>Zookeys</source><day>19</day><month>10</month><year>2011</year><volume>2011</volume><issue>138</issue><fpage>65</fpage><lpage>73</lpage><pub-id pub-id-type="doi">10.3897/zookeys.138.1896</pub-id></mixed-citation></tp:treatment-meta><tp:nomenclature><tp:taxon-name>
                        <tp:taxon-name-part taxon-name-part-type="genus">Diochus</tp:taxon-name-part>
                        <tp:taxon-name-part taxon-name-part-type="species">electrus</tp:taxon-name-part>
                    <object-id xmlns:xlink="http://www.w3.org/1999/xlink" xlink:type="simple">urn:lsid:zoobank.org:act:C24A1C8A-B27B-48EC-8100-2FE43C4913E6</object-id>
                    <object-id xmlns:xlink="http://www.w3.org/1999/xlink" xlink:type="simple">http://species-id.net/wiki/Diochus_electrus</object-id>
                    </tp:taxon-name><tp:taxon-authority>Chatzimanolis &amp; Engel</tp:taxon-authority><tp:taxon-status xmlns:xlink="http://www.w3.org/1999/xlink" xlink:type="simple">sp. n.</tp:taxon-status><xref ref-type="fig" rid="F1">Figs 1–3</xref></tp:nomenclature><tp:treatment-sec sec-type="Holotype"><title>Holotype.</title><p> ♀; KU-NHM-ENT, B-244 (<xref ref-type="fig" rid="F1">Fig. 1</xref>); with labels: “Amber: Baltic, middle Eocene (Lutetian), blaue Erde, Northern Europe, KU-NHM-ENT-B244” // “HOLOTYPE <italic><tp:taxon-name>Diochus electrus</tp:taxon-name></italic> Chatzimanolis and Engel, des. Chatzimanolis and Engel 2011”. Deposited in Fossil Insect Collection, Division of Entomology, University of Kansas Natural History Museum, Lawrence.</p></tp:treatment-sec><tp:treatment-sec sec-type="Diagnosis"><title>Diagnosis. </title><p><italic><tp:taxon-name>Diochus electrus</tp:taxon-name></italic> can be distinguished from otherwestern Palearctic species of the genus by the differences in the relative proportion of elytra to pronotum (elytra longer than pronotum in <italic><tp:taxon-name>Diochus electrus</tp:taxon-name></italic>; shorter than elytra in other species) and the proportions of the head (head much more elongate in the extant species than in <italic><tp:taxon-name>Diochus electrus</tp:taxon-name></italic>).</p></tp:treatment-sec><tp:treatment-sec sec-type="Description"><title>Description. </title><p>Total length 3.5 mm; body coloration brown to black except antennae somewhat orange and abdominal segment VIII light brown. Head ovoid, length 0.56 mm, width 0.48 mm, slightly longer than wide (<xref ref-type="fig" rid="F1">Fig. 2</xref>); compound eye length 0.18 mm, postoccular region convex, about twice as long as compound eyes; head with large macrosetae near posterior margin; head with transverse microsculpture and sparse small punctures. Antennomeres 1–5 longer than wide; antennomeres 6–10 subquadrate, antennomere 11 longer than wide; antennomere 1 as long as twice length of antennomere 2; antennomere 3 1.5 times longer than antennomere 2; antennomere 4 slightly shorter than antennomere 3; antennomere 5 slightly shorter than antennomere 4; antennomeres 6–9 subequal in length; antennomere 10 slightly longer than previous antennomeres but shorter than antennomere 11. Mouthparts not visible except right maxillary palp; maxillary palpomere I (P<sub>1</sub>) not visible, P<sub>2</sub> longer than wide, club-like, about as long as P<sub>3</sub>; P<sub>3</sub>becoming wider distally; P<sub>4</sub> extremely small, slender, conical, about seven times smaller than P<sub>3</sub>. Pronotum subquadrate, wider than head; pronotal length 0.64 mm, width 0.49 mm; anterolateral corners curved ventrally and not vis<!--PageBreak-->ible from above; pronotum smooth with sparsely scattered small, shallow punctures.Elytra longer than pronotum; elytra length 0.75 mm, elytra width 0.67 mm; elytra with dense macrosetae, expanding posteriorly; elytra sculptured as on pronotum. Legs (forelegs not visible) with slender tibiaecovered in long spurs distally; tarsi elongate, metatarsi almost as long as metatibia; metatarsomeres I and II greatly expanded. Abdomen with dense macrosetae (<xref ref-type="fig" rid="F1">Figs 1, 3</xref>); segment VI longer than preceding segments; segment VII about twice as long as segment V; sternum VIII without any secondary sexual structures.</p><fig id="F1" position="float" orientation="portrait"><label>Figures 1–3.</label><caption><p>Photomicrographs of holotype female of <italic><tp:taxon-name>Diochus electrus</tp:taxon-name></italic> Chatzimanolis &amp; Engel, sp. n. (B-244). <bold>1</bold> Dorsal view <bold>2</bold> Details of head <bold>3</bold> Details of abdominal apex.</p></caption><graphic xmlns:xlink="http://www.w3.org/1999/xlink" xlink:href="ZooKeys-138-065-g001.jpg" position="float" orientation="portrait" xlink:type="simple"/></fig></tp:treatment-sec><tp:treatment-sec sec-type="Etymology"><title>Etymology.</title><p> The specific epithet is an adjective derived from the Latin noun for amber (electrum).<!--PageBreak--></p></tp:treatment-sec></tp:taxon-treatment>
